# Supplementary material for: RNA Methylome Reveals the m6A-mediated Regulation of Flavor Metabolites in Tea Leaves under Solar-withering
Source: Genomics Proteomics Bioinformatics. 2023 Feb 14;21(4):769–87. doi: 10.1016/j.gpb.2023.02.003 (PMC10787128; doi:10.1016/j.gpb.2023.02.003)
Supplement: Supplementary Table S2 — The number of m6A peaks detected in m6A-marked genes [file mmc2.xlsx]

## Sheet: Sheet1
Table S2 The number of m6A peaks detected in m6A-marked genes
Number of m6A peaks	FL	SW1	SW2	SW3	SW4
1	3342	3078	2818	2682	2719
2	116	94	82	71	88
3	6	3	3	3	3
3+	2	0	0	0	0
Total	3466	3175	2903	2756	2810
Note: m6A, N6-methyladenosine; FL, fresh leaves; SW1, solar-withering with a high shading rate; SW2, solar-withering with a middle shading rate; SW3, solar-withering with a low shading rate; SW4, solar-withering with natural sunlight.
