# Supplementary material for: RNA Methylome Reveals the m6A-mediated Regulation of Flavor Metabolites in Tea Leaves under Solar-withering
Source: Genomics Proteomics Bioinformatics. 2023 Feb 14;21(4):769–87. doi: 10.1016/j.gpb.2023.02.003 (PMC10787128; doi:10.1016/j.gpb.2023.02.003)
Supplement: Supplementary Table S6 — DMP-associated genes involved in spliceosome pathway [file mmc6.xlsx]

## Sheet: Sheet1
Table S6 DMP-associated genes involved in spliceosome pathway
Gene ID	Description	Chromosome	Peak start	Peak end	Length	Pathway	KEGG ID
CSS0013483	core spliceosomal Sm protein (Sm)	Chr5	7694466	7694606	141	Spliceosome	K11087
CSS0006431	pre-mRNA-splicing factor 18 (Prp18)	Chr11	92485466	92485641	176	Spliceosome	K12817
CSS0025142	RNA-binding protein 25 (RBM25)	Chr6	11188354	11188404	51	Spliceosome	K12822
CSS0014973	splicing factor 3A subunit 3 (SF3A3)	Chr7	179183565	179183640	76	Spliceosome	K12827
CSS0001529	splicing factor 3B subunit 1 (SF3B1)	Chr13	44480346	44480396	51	Spliceosome	K12828
CSS0045131	splicing factor 3B subunit 4 (SF3B4)	Chr2	39829709	39829809	101	Spliceosome	K12831
CSS0012257	splicing factor 3B subunit 4 (SF3B4)	Chr1	198415120	198415170	51	Spliceosome	K12831
CSS0014603	splicing factor 3B subunit 14 (SF3B14)	Chr9	93878568	93878743	176	Spliceosome	K12833
CSS0030976	pre-mRNA-splicing factor 31 (Prp31)	Chr10	18648413	18648613	201	Spliceosome	K12844
CSS0012083	pre-mRNA-splicing factor CDC5 (CDC5)	Chr7	77186769	77186919	151	Spliceosome	K12860
CSS0013014	pleiotropic regulator 1 (PRL1)	Chr9	7966021	7966121	101	Spliceosome	K12862
CSS0013826	RNA-binding protein 8A (RBM8A)	Chr11	12713452	12713547	96	Spliceosome ; ko03013//RNA transport	K12876
CSS0010737	protein mago nashi (MAGOH)	Chr1	62257359	62257457	99	Spliceosome ; ko03013//RNA transport	K12877
CSS0026713	THO complex subunit 2 (THOC2)	Chr12	20413798	20413973	176	Spliceosome ; ko03013//RNA transport	K12879
CSS0009129	THO complex subunit 2 (THOC2)	Chr12	20413073	20413223	151	Spliceosome ; ko03013//RNA transport	K12879
CSS0004123	eukaryotic translation initiation factor 4A-3 (EIF4A-3)	Contig796	237532	237607	76	Spliceosome ; ko03013//RNA transport	K13025
Note: DMP-associated genes, differentially methylated peak-associated genes; FL, fresh leaves; SW1, solar-withering with a high shading rate; SW2, solar-withering with a middle shading rate; SW3, solar-withering with a low shading rate; SW4, solar-withering with natural sunlight; KEGG, kyoto encyclopedia of genes and genomes.
